# Supplementary material for: Harnessing Attenuation-Related Mutations of Viral Genomes: Development of a Serological Assay to Differentiate between Capripoxvirus-Infected and -Vaccinated Animals
Source: Viruses. 2023 Nov 25;15(12):2318. doi: 10.3390/v15122318 (PMC10747038; doi:10.3390/v15122318)
Supplement: Supplementary file 1 [file viruses-15-02318-s001.zip]

Archive with 1 entries (1 files):
- viruses-2701224-supplementary.pdf
